# Supplementary material for: The inflection point: a torque reference for lingual bracket positioning on the palatal surface curvature of the maxillary central incisor
Source: Prog Orthod. 2018 Oct 8;19:39. doi: 10.1186/s40510-018-0234-0 (PMC6174120; doi:10.1186/s40510-018-0234-0)
Supplement: Supplementary file 1 — The torque angle value of each 0.5 mm increment and of each inflection point for each of the 50 RMCI used in this study are found in this additional file. Furthermore, the location of each inflection point of each of the 50 RMCI is disclosed here. Each value for each incremental subtraction in the incisor part incisal to inflection point or in the incisor part cervical to the inflection point for each RMCI is also shown in this additional file. (XLSX 76 kb) [file 40510_2018_234_MOESM1_ESM.xlsx]

## Sheet: Sheet1
RMCI 1			Increment	Torque angle value	Incremental subtraction value				Increment	Torque angle value	Incremental subtraction value			Location	Torque angle value
		Incisor part incisal to inflection-point	[T]	13.8528	-2.59241			Incisor part cervical to inflection-point	[P1+ 3]	-43.6659	2.13879		Inflection-point	[P1+ 2.60]	-46.1505
			[P1+ 0.5]	11.2603	-3.51563				[P1+ 3.5]	-41.5271	2.77069
			[P1+ 1]	7.74471	-4.46525				[P1+ 4]	-38.7564	3.0037
			[P1+ 1.5]	3.27946	-9.1804				[P1+ 4.5]	-35.7527	3.24869
			[P1+ 2]	-5.90094	-27.9535				[P1+ 5]	-32.504	3.50139
			[P1+ 2.5]	-33.8545					[P1+ 5.5]	-29.0026	3.75551
									[P1+ 6]	-25.2471	6.10876
									[P1+ 6.5]	-19.1384	5.1423
									[P1+ 7]	-13.9961	6.72279
									[P1+ 7.5]	-7.27328	8.29574
									[P1+ 8]	1.02245	9.57911
									[P1+ 8.5]	10.6016	14.5563
									[P1+ 9]	25.1579
RMCI 2			Increment	Torque angle value	Incremental subtraction value				Increment	Torque angle value	Incremental subtraction value			Location	Torque angle value
		Incisor part incisal to inflection-point	[T]	26.5651	-7.31074			Incisor part cervical to inflection-point	[P1+ 4.5]	-44.5593	9.5489		Inflection-point	[P1+ 4.01]	-45.0009
			[P1+ 0.5]	19.2543	-8.45211				[P1+ 5]	-35.0104	9.86869
			[P1+ 1]	10.8022	-9.39873				[P1+ 5.5]	-25.1417	8.90264
			[P1+ 1.5]	1.40347	-9.91182				[P1+ 6]	-16.2391	9.5837
			[P1+ 2]	-8.50835	-36.3624				[P1+ 6.5]	-6.6554	7.36843
			[P1+ 2.5]	-44.8708	-0.0431333				[P1+ 7]	0.713034	7.16804
			[P1+ 3]	-44.9139	-0.0430686				[P1+ 7.5]	7.88107	6.76043
			[P1+ 3.5]	-44.957	-0.0476683				[P1+ 8]	14.6415	6.21201
			[P1+ 4]	-45.0047					[P1+ 8.5]	20.8535	5.59512
									[P1+ 9]	26.4486
RMCI 3			Increment	Torque angle value	Incremental subtraction value				Increment	Torque angle value	Incremental subtraction value			Location	Torque angle value
		Incisor part incisal to inflection-point	[T]	17.9523	-7.0037			Incisor part cervical to inflection-point	[P1+ 6.5]	-25.523	13.5337		Inflection-point	[P1+ 6.17]	-34.7422
			[P1+ 0.5]	10.9486	-5.93093				[P1+ 7]	-11.9893	17.8017
			[P1+ 1]	5.0177	-4.61377				[P1+ 7.5]	5.81245	19.1261
			[P1+ 1.5]	0.403929	-3.19775				[P1+ 8]	24.9385	11.1851
			[P1+ 2]	-2.79382	-7.01567				[P1+ 8.5]	36.1237	10.7977
			[P1+ 2.5]	-9.80949	-15.1833				[P1+ 9]	46.9214
			[P1+ 3]	-24.9928	-0.0789938
			[P1+ 3.5]	-25.0718	-0.45427
			[P1+ 4]	-25.5261	-0.450856
			[P1+ 4.5]	-25.9769	-0.447425
			[P1+ 5]	-26.4244	-0.44398
			[P1+ 5.5]	-26.8684	-0.440521
			[P1+ 6]	-27.3089
RMCI 4			Increment	Torque angle value	Incremental subtraction value				Increment	Torque angle value	Incremental subtraction value			Location	Torque angle value
		Incisor part incisal to inflection-point	[T]	15.5572	-4.15777			Incisor part cervical to inflection-point	[P1+ 5.5]	-33.5431	6.74737		Inflection-point	[P1+ 5.46]	-35.963
			[P1+ 0.5]	11.3994	-5.00328				[ T + 6]	-26.7957	6.5395
			[P1+ 1]	6.39615	-5.83324				[P1+ 6.5]	-20.2562	8.46543
			[P1+ 1.5]	0.562913	-6.56834				[P1+ 7]	-11.7908	10.4077
			[P1+ 2]	-6.00543	-8.7508				[P1+ 7.5]	-1.38307	11.8508
			[P1+ 2.5]	-14.7562	-18.006				[P1+ 8]	10.4677	12.2151
			[P1+3]	-32.7623	-1.22597				[P1+ 8.5]	22.6828
			[P1+ 3.5]	-33.9882	-0.512887
			[P1+ 4]	-34.5011	-0.506653
			[P1+ 4.5]	-35.0078	-0.500454
			[P1+ 5]	-35.5082
RMCI 5			Increment	Torque angle value	Incremental subtraction value				Increment	Torque angle value	Incremental subtraction value			Location	Torque angle value
		Incisor part incisal to inflection-point	[T]	6.20369	-3.30414			Incisor part cervical to inflection-point	[P1+ 3.5]	-40.9407	2.95738		Inflection-point	[P1+ 3.14]	-56.45
			[P1+ 0.5]	2.89955	-3.03133				[P1+ 4]	-37.9833	2.88502
			[P1+ 1]	-0.13178	-3.81822				[P1+ 4.5]	-35.0983	3.02424
			[P1+ 1.5]	-3.95	-5.61449				[P1+ 5]	-32.0741	3.15259
			[P1+ 2]	-9.5645	-13.1055				[P1+ 5.5]	-28.9215	3.2656
			[P1+ 2.5]	-22.67	-23.22				[P1+ 6]	-25.6559	3.35881
			[P1+ 3]	-45.89					[P1+ 6.5]	-22.2971	3.42814
									[P1+ 7]	-18.8689	3.47023
									[P1+ 7.5]	-15.3987	3.48284
									[P1+ 8]	-11.9159	3.46508
									[P1+ 8.5]	-8.45078	3.41753
									[P1+ 9]	-5.03325	3.34213
									[P1+ 9.5]	-1.69112	23.436
									[P1+ 10]	21.7448	5.33115
									[P1+ 10.5]	27.076	5.8426
									[P1+ 11]	32.9186
RMCI 6			Increment	Torque angle value	Incremental subtraction value				Increment	Torque angle value	Incremental subtraction value			Location	Torque angle value
		Incisor part incisal to inflection-point	[T]	17.5678	-4.79882			Incisor part cervical to inflection-point	[P1+ 5.5]	-32.3835	3.48852		Inflection-point	[P1+ 5.21]	-36.45
			[P1+ 0.5]	12.769	-6.48601				[P1+ 6]	-28.895	4.95965
			[P1+ 1]	6.28296	-8.1716				[P1+ 6.5]	-23.9353	4.4936
			[P1+ 1.5]	-1.88864	-9.56446				[P1+ 7]	-19.4417	6.29474
			[P1+ 2]	-11.4531	-12.1928				[P1+ 7.5]	-13.147	8.25044
			[P1+ 2.5]	-23.6459	-2.23878				[P1+ 8]	-4.89652	10.081
			[P1+ 3]	-25.8847	-2.15703				[P1+ 8.5]	5.18444	11.2851
			[P1+ 3.5]	-28.0417	-1.89165				[P1+ 9]	16.4696	21.4527
			[P1+ 4]	-29.9333	-2.0432				[P1+ 9.5]	37.9223
			[P1+ 4.5]	-31.9765	-3.64562
			[P1+ 5]	-35.6222
RMCI 7			Increment	Torque angle value	Incremental subtraction value				Increment	Torque angle value	Incremental subtraction value			Location	Torque angle value
		Incisor part incisal to inflection-point	[T]	24.745	-6.09801			Incisor part cervical to inflection-point	[P1+ 3]	-32.9513	0.530523		Inflection-point	[P1+ 2.53]	-45.2291
			[P1+ 0.5]	18.647	-7.87241				[P1+ 3.5]	-32.4208	0.566932
			[P1+ 1]	10.7746	-9.66029				[P1+ 4]	-31.8539	0.573989
			[P1+ 1.5]	1.11426	-17.5815				[P1+ 4.5]	-31.2799	0.581062
			[P1+ 2]	-16.4673	-27.3746				[P1+ 5]	-30.6988	0.588144
			[P1+ 2.5]	-43.8418					[P1+ 5.5]	-30.1107	0.595231
									[P1+ 6]	-29.5154	0.893888
									[P1+ 6.5]	-28.6215	0.800135
									[P1+ 7]	-27.8214	7.02313
									[P1+ 7.5]	-20.7983	14.9719
									[P1+ 8]	-5.82642	10.9877
									[P1+ 8.5]	5.16124	15.7019
									[P1+ 9]	20.8631
RMCI 8			Increment	Torque angle value	Incremental subtraction value				Increment	Torque angle value	Incremental subtraction value			Location	Torque angle value
		Incisor part incisal to inflection-point	[T]	2.56514	-0.836402			Incisor part cervical to inflection-point	[P1+ 4.5]	-18.2371	2.62137		Inflection-point	[P1+ 4.17]	-43.9129
			[P1+ 0.5]	1.72873	-1.96364				[P1+ 5]	-15.6157	3.15184
			[P1+ 1]	-0.234911	-3.27971				[P1+ 5.5]	-12.4638	3.73864
			[P1+ 1.5]	-3.51462	-9.67735				[P1+ 6]	-8.72519	4.94284
			[P1+ 2]	-13.192	-14.5521				[P1+ 6.5]	-3.78235	6.13305
			[P1+ 2.5]	-27.7441	-3.27212				[P1+ 7]	2.3507	8.62981
			[P1+ 3]	-31.0162	-4.33759				[P1+ 7.5]	10.9805	11.5801
			[P1+ 3.5]	-35.3538	-6.30903				[P1+ 8]	22.5606
			[P1+ 4]	-41.6628
RMCI 9			Increment	Torque angle value	Incremental subtraction value				Increment	Torque angle value	Incremental subtraction value			Location	Torque angle value
		Incisor part incisal to inflection-point	[T]	5.99409	-3.40609			Incisor part cervical to inflection-point	[P1+ 3]	-48.3922	4.00399		Inflection-point	[P1+ 2.56]	-57.0538
			[P1+ 0.5]	2.58801	-2.58228				[P1+ 3.5]	-44.3882	4.62199
			[P1+ 1]	0.00572958	-3.84595				[P1+ 4]	-39.7662	5.31917
			[P1+ 1.5]	-3.84022	-7.34846				[P1+ 4.5]	-34.447	6.07259
			[P1+ 2]	-11.1887	-33.771				[P1+ 5]	-28.3744	6.83169
			[P1+ 2.5]	-44.9597					[P1+ 5.5]	-21.5428	8.33484
									[P1+ 6]	-13.2079	7.73411
									[P1+ 6.5]	-5.4738	9.24063
									[P1+ 7]	3.76683	10.2858
									[P1+ 7.5]	14.0527	10.5348
									[P1+ 8]	24.5874	9.9264
									[P1+ 8.5]	34.5138
RMCI 10			Increment	Torque angle value	Incremental subtraction value				Increment	Torque angle value	Incremental subtraction value			Location	Torque angle value
		Incisor part incisal to inflection-point	[T]	1.20876	-3.05448			Incisor part cervical to inflection-point	[P1+ 2.5]	-35.3719	1.56628		Inflection-point	[P1+ 2.17]	-36.5421
			[P1+ 0.5]	-1.84572	-6.56173				[P1+ 3]	-33.8056	2.65334
			[P1+ 1]	-8.40745	-9.6291				[P1+ 3.5]	-31.1523	2.81058
			[P1+ 1.5]	-18.0365	-11.4603				[P1+ 4]	-28.3417	2.96748
			[P1+ 2]	-29.4968					[P1+ 4.5]	-25.3742	3.12064
									[P1+ 5]	-22.2536	3.26607
									[P1+ 5.5]	-18.9875	23.9068
									[P1+ 5.5]	4.91933	1.36194
									[P1+ 6]	6.28127	1.35485
									[P1+ 6.5]	7.63611	1.34631
									[P1+ 7]	8.98243	1.33639
									[P1+ 7.5]	10.3188	16.682
									[P1+ 8]	27.0008
RMCI 11			Increment	Torque angle value	Incremental subtraction value				Increment	Torque angle value	Incremental subtraction value			Location	Torque angle value
		Incisor part incisal to inflection-point	[T]	10.0818	-3.90787			Incisor part cervical to inflection-point	[P1+ 4]	-35.3954	2.53123		Inflection-point	[P1+ 3.91]	-67.8032
			[P1+ 0.5]	6.17396	-4.54148				[P1+ 4.5]	-32.8642	2.68436
			[P1+ 1]	1.63249	-5.13605				[P1+ 5]	-30.1798	2.83894
			[P1+ 1.5]	-3.50356	-5.64257				[P1+ 5.5]	-27.3409	2.99211
			[P1+ 2]	-9.14613	-8.40665				[P1+ 6]	-24.3488	3.1404
			[P1+ 2.5]	-17.5528	-12.0423				[P1+ 6.5]	-21.2084	4.61693
			[P1+ 3]	-29.5951	-16.8578				[P1+ 7]	-16.5914	5.10256
			[P1+ 3.5]	-46.4529					[P1+ 7.5]	-11.4889	5.29367
									[P1+ 8]	-6.19521	8.34484
									[P1+ 8.5]	2.14963	6.85617
									[P1+ 9]	9.0058	11.4669
									[P1+ 9.5]	20.4727	13.825
									[P1+ 10]	34.2976
RMCI 12			Increment	Torque angle value	Incremental subtraction value				Increment	Torque angle value	Incremental subtraction value			Location	Torque angle value
		Incisor part incisal to inflection-point	[T]	6.67327	-2.44252			Incisor part cervical to inflection-point	[P1+ 2.5]	-43.7484	1.4557		Inflection-point	[P1+ 2.25]	-49.463
			[P1+ 0.5]	4.23075	-4.37399				[P1+ 3]	-42.2927	2.11809
			[P1+ 1]	-0.143239	-6.2713				[P1+ 3.5]	-40.1747	2.90111
			[P1+ 1.5]	-6.41454	-15.2583				[P1+ 4]	-37.2735	3.84972
			[P1+ 2]	-21.6729					[P1+ 4.5]	-33.4238	5.00892
									[P1+ 5]	-28.4149	6.40422
									[P1+ 5.5]	-22.0107	7.9959
									[P1+ 6]	-14.0148	9.60538
									[P1+ 6.5]	-4.40941	10.8695
									[P1+ 7]	6.46009	11.3584
									[P1+ 7.5]	17.8185	30.274
									[P1+ 8]	48.0925
RMCI 13			Increment	Torque angle value	Incremental subtraction value				Increment	Torque angle value	Incremental subtraction value			Location	Torque angle value
		Incisor part incisal to inflection-point	[T]	8.09882	-4.98071			Incisor part cervical to inflection-point	[P1+ 3]	-45.3265	4.61575		Inflection-point	[P1+ 2.96]	-47.4834
			[P1+ 0.5]	3.11811	-7.41865				[P1+ 3.5]	-40.7107	5.35649
			[P1+ 1]	-4.30055	-9.55895				[P1+ 4]	-35.3542	6.17256
			[P1+ 1.5]	-13.8595	-10.8477				[P1+ 4.5]	-29.1817	7.01267
			[P1+ 2]	-24.7072	-10.8699				[P1+ 5]	-22.169	7.78485
			[P1+ 2.5]	-35.5771					[P1+ 5.5]	-14.3842	6.2574
									[P1+ 6]	-8.12675	6.37849
									[P1+ 6.5]	-1.74826	6.93381
									[P1+ 7]	5.18555	7.27804
									[P1+ 7.5]	12.4636	7.35066
									[P1+ 8]	19.8143	7.14265
									[P1+ 8.5]	26.9569
RMCI 14			Increment	Torque angle value	Incremental subtraction value				Increment	Torque angle value	Incremental subtraction value			Location	Torque angle value
		Incisor part incisal to inflection-point	[T]	0.859372	-1.46955			Incisor part cervical to inflection-point	[P1+ 4]	-40.3749	4.2525		Inflection-point	[P1+ 3.72]	-45.7196
			[P1+ 0.5]	-0.610177	-2.13791				[P1+ 4.5]	-36.1224	4.76796
			[P1+ 1]	-2.74809	-2.79511				[P1+ 5]	-31.3545	5.30451
			[P1+ 1.5]	-5.5432	-3.42413				[P1+ 5.5]	-26.0499	5.83058
			[P1+ 2]	-8.96733	-3.99904				[P1+ 6]	-20.2194	6.30116
			[P1+ 2.5]	-12.9664	-7.7599				[P1+ 6.5]	-13.9182	4.77913
			[P1+ 3]	-20.7263	-15.2571				[P1+ 7]	-9.13907	4.78505
			[P1+ 3.5]	-35.9834					[P1+ 7.5]	-4.35402	5.17308
									[P1+ 8]	0.819059	5.48264
									[P1+ 8.5]	6.3017	5.68237
									[P1+ 9]	11.9841	5.75025
									[P1+ 9.5]	17.7343
RMCI 15			Increment	Torque angle value	Incremental subtraction value				Increment	Torque angle value	Incremental subtraction value			Location	Torque angle value
		Incisor part incisal to inflection-point	[T]	0.446898	-3.67924			Incisor part cervical to inflection-point	[P1+ 2.5]	-25.088	1.5805		Inflection-point	[P1+ 2.22]	-28.4219
			[P1+ 0.5]	-3.23235	-6.12031				[P1+ 3]	-23.5075	1.66722
			[P1+ 1]	-9.35265	-8.22946				[P1+ 3.5]	-21.8403	1.67923
			[P1+ 1.5]	-17.5821	-4.55123				[P1+ 4]	-20.161	1.77979
			[P1+ 2]	-22.1333					[P1+ 4.5]	-18.3812	2.87233
									[P1+ 5]	-15.5089	2.95445
									[P1+ 5.5]	-12.5545	3.02384
									[P1+ 6]	-9.53063	2.75121
									[P1+ 6.5]	-6.77942	2.97432
									[P1+ 7]	-3.8051	3.20981
									[P1+ 7.5]	-0.595287	3.42792
									[P1+ 8]	2.83263	12.3717
									[P1+ 8.5]	15.2044	4.65403
									[P1+ 9]	19.8584	9.29534
									[P1+ 9.5]	29.1537
RMCI 16			Increment	Torque angle value	Incremental subtraction value				Increment	Torque angle value	Incremental subtraction value			Location	Torque angle value
		Incisor part incisal to inflection-point	[T]	4.77312	-6.37952			Incisor part cervical to inflection-point	[P1+ 3]	-33.5812	0.736143		Inflection-point	[P1+2.84]	-34.6455
			[P1+ 0.5]	-1.6064	-3.99221				[P1+ 3.5]	-32.845	1.85858
			[P1+ 1]	-5.59861	-3.65536				[P1+ 4]	-30.9865	2.49605
			[P1+ 1.5]	-9.25398	-10.3272				[P1+ 4.5]	-28.4904	2.61985
			[P1+ 2]	-19.5812	-9.26386				[P1+ 5]	-25.8705	2.74134
			[P1+ 2.5]	-28.845					[P1+ 5.5]	-23.1292	2.85806
									[P1+ 6]	-20.2711	4.6001
									[P1+ 6.5]	-15.671	4.93552
									[P1+ 7]	-10.7355	6.0565
									[P1+ 7.5]	-4.67903	8.46187
									[P1+ 8]	3.78284	12.8172
									[P1+ 8.5]	16.6
RMCI 17			Increment	Torque angle value	Incremental subtraction value				Increment	Torque angle value	Incremental subtraction value			Location	Torque angle value
		Incisor part incisal to inflection-point	[T]	15.8967	-7.88022			Incisor part cervical to inflection-point	[P1+ 4]	-23.095	0.0118493		Inflection-point	[P1+ 3.54]	-47.4278
			[P1+ 0.5]	8.01646	-5.63198				[P1+ 4.5]	-23.0832	0.0225802
			[P1+ 1]	2.38448	-9.40522				[P1+ 5]	-23.0606	0.014553
			[P1+ 1.5]	-7.02074	-7.79857				[P1+ 5.5]	-23.0461	0.0145561
			[P1+ 2]	-14.8193	-9.62685				[P1+ 6]	-23.0315	0.0145593
			[P1+ 2.5]	-24.4462	-10.284				[P1+ 6.5]	-23.017	0.0145624
			[P1+ 3]	-34.7302	-11.2577				[P1+ 7]	-23.0024	2.18824
			[P1+ 3.5]	-45.9878					[P1+ 7.5]	-20.8142	12.4352
									[P1+ 8]	-8.37896	11.996
									[P1+ 8.5]	3.61703	10.493
									[P1+ 9]	14.11	8.53459
									[P1+ 9.5]	22.6446
RMCI 18			Increment	Torque angle value	Incremental subtraction value				Increment	Torque angle value	Incremental subtraction value			Location	Torque angle value
		Incisor part incisal to inflection-point	[T]	3.01098	-4.64311			Incisor part cervical to inflection-point	[P1+ 2.5]	-31.6009	0.213502		Inflection-point	[P1+ 2.03]	-33.2387
			[P1+ 0.5]	-1.63213	-6.94906				[P1+ 3]	-31.3874	0.650592
			[P1+ 1]	-8.58119	-9.79949				[P1+ 3.5]	-30.7368	1.10556
			[P1+ 1.5]	-18.3807	-13.758				[P1+ 4]	-29.6312	1.59034
			[P1+ 2]	-32.1387					[P1+ 4.5]	-28.0409	2.11649
									[P1+ 5]	-25.9244	2.69417
									[P1+ 5.5]	-23.2302	3.32996
									[P1+ 6]	-19.9003	15.2111
									[P1+ 6.5]	-4.68919	7.76302
									[P1+ 7]	3.07383	7.49462
									[P1+ 7.5]	10.5684	6.99934
									[P1+ 8]	17.5678	6.36266
									[P1+ 8.5]	23.9305
RMCI 19			Increment	Torque angle value	Incremental subtraction value				Increment	Torque angle value	Incremental subtraction value			Location	Torque angle value
		Incisor part incisal to inflection-point	[T]	1.83856	-1.9818			Incisor part cervical to inflection-point	[P1+ 3.5]	-45.7087	3.06364		Inflection-point	[P1+ 3.31]	-48.5548
			[P1+ 0.5]	-0.143239	-0.950977				[P1+ 4]	-42.6451	4.20077
			[P1+ 1]	-1.09422	-2.37367				[P1+ 4.5]	-38.4443	5.67897
			[P1+ 1.5]	-3.46788	-6.17459				[P1+ 5]	-32.7653	7.58008
			[P1+ 2]	-9.64248	-11.6583				[P1+ 5.5]	-25.1853	9.87294
			[P1+ 2.5]	-21.3008	-16.0609				[P1+ 6]	-15.3123	12.2071
			[P1+ 3]	-37.3617					[P1+ 6.5]	-3.10525	13.7747
									[P1+ 7]	10.6695	13.7557
									[P1+ 7.5]	24.4252	12.1872
									[P1+ 8]	36.6123
RMCI 20			Increment	Torque angle value	Incremental subtraction value				Increment	Torque angle value	Incremental subtraction value			Location	Torque angle value
		Incisor part incisal to inflection-point	[T]	6.5602	-2.93821			Incisor part cervical to inflection-point	[P1+ 4.5]	-43.1762	5.22606		Inflection-point	[P1+ 4.39]	-70.8367
			[P1+ 0.5]	3.62199	-3.78242				[P1+ 5]	-37.9502	5.71916
			[P1+ 1]	-0.160428	-4.60132				[P1+ 5.5]	-32.231	6.12183
			[P1+ 1.5]	-4.76174	-5.3423				[P1+ 6]	-26.1092	6.3764
			[P1+ 2]	-10.104	-5.9359				[P1+ 6.5]	-19.7328	6.4376
			[P1+ 2.5]	-16.0399	-9.027				[P1+ 7]	-13.2952	6.28838
			[P1+ 3]	-25.0669	-10.7879				[P1+ 7.5]	-7.00679	5.94644
			[P1+ 3.5]	-35.8549	-16.7891				[P1+ 8]	-1.06035	5.45703
			[P1+ 4]	-52.644					[P1+ 8.5]	4.39668	4.87695
									[P1+ 9]	9.27363
RMCI 21			Increment	Torque angle value	Incremental subtraction value				Increment	Torque angle value	Incremental subtraction value			Location	Torque angle value
		Incisor part incisal to inflection-point	[T]	3.4793	-2.41515			Incisor part cervical to inflection-point	[P1+ 4]	-38.6982	2.5585		Inflection-point	[P1+ 3.64]	-40.8044
			[P1+ 0.5]	1.06415	-3.85225				[P1+ 4.5]	-36.1397	3.26109
			[P1+ 1]	-2.7881	-5.2391				[P1+ 5]	-32.8786	4.09093
			[P1+ 1.5]	-8.0272	-6.46111				[P1+ 5.5]	-28.7877	5.06221
			[P1+ 2]	-14.4883	-7.35383				[P1+ 6]	-23.7255	6.16421
			[P1+ 2.5]	-21.8421	-7.76742				[P1+ 6.5]	-17.5613	7.33511
			[P1+ 3]	-29.6096	-11.0489				[P1+ 7]	-10.2262	12.1019
			[P1+ 3.5]	-40.6585					[P1+ 7.5]	1.87577	15.2431
									[P1+ 8]	17.1188	22.7414
									[P1+ 8.5]	39.8602
RMCI 22			Increment	Torque angle value	Incremental subtraction value				Increment	Torque angle value	Incremental subtraction value			Location	Torque angle value
		Incisor part incisal to inflection-point	[T]	9.39727	-6.63346			Incisor part cervical to inflection-point	[P1+ 3.5]	-38.4979	3.72948		Inflection-point	[P1+ 3.15]	-50.9892
			[P1+ 0.5]	2.76381	-5.02009				[P1+ 4]	-34.7684	3.68786
			[P1+ 1]	-2.25629	-5.7372				[P1+ 4.5]	-31.0805	3.80036
			[P1+ 1.5]	-7.99349	-8.58478				[P1+ 5]	-27.2802	4.12982
			[P1+ 2]	-16.5783	-12.4137				[P1+ 5.5]	-23.1503	4.73258
			[P1+ 2.5]	-28.9919	-14.6175				[P1+ 6]	-18.4178	5.65151
			[P1+ 3]	-43.6094					[P1+ 6.5]	-12.7662	6.89119
									[P1+ 7]	-5.87506	8.36157
									[P1+ 7.5]	2.48651	9.80062
									[P1+ 8]	12.2871	10.7687
									[P1+ 8.5]	23.0558	10.8571
									[P1+ 9]	33.9129
RMCI 23			Increment	Torque angle value	Incremental subtraction value				Increment	Torque angle value	Incremental subtraction value			Location	Torque angle value
		Incisor part incisal to inflection-point	[T]	5.4932	-2.85706			Incisor part cervical to inflection-point	[P1+ 4]	-45.4167	8.43108		Inflection-point	[P1+ 3.97]	-50.7098
			[P1+ 0.5]	2.63613	-4.3222				[P1+ 4.5]	-36.9856	7.02615
			[P1+ 1]	-1.68607	-5.73569				[P1+ 5]	-29.9594	7.72452
			[P1+ 1.5]	-7.42175	-6.96129				[P1+ 5.5]	-22.2349	8.17978
			[P1+ 2]	-14.383	-7.81087				[P1+ 6]	-14.0551	8.28514
			[P1+ 2.5]	-22.1939	-8.12715				[P1+ 6.5]	-5.77	8.00945
			[P1+ 3]	-30.3211	-7.88429				[P1+ 7]	2.23945	7.41465
			[P1+ 3.5]	-38.2053					[P1+ 7.5]	9.6541	6.62169
									[P1+ 8]	16.2758	13.1134
									[P1+ 8.5]	29.3892	11.4108
									[P1+ 9]	40.8
RMCI 24			Increment	Torque angle value	Incremental subtraction value				Increment	Torque angle value	Incremental subtraction value			Location	Torque angle value
		Incisor part incisal to inflection-point	[T]	-2.05604	-2.9503			Incisor part cervical to inflection-point	[P1+ 5.5]	-27.2281	1.53123		Inflection-point	[P1+ 5.21]	-29.4989
			[P1+ 0.5]	-5.00633	-2.92394				[P1+ 6]	-25.6969	2.77093
			[P1+ 1]	-7.93027	-2.88299				[P1+ 6.5]	-22.9259	4.15817
			[P1+ 1.5]	-10.8133	-2.82866				[P1+ 7]	-18.7678	5.7198
			[P1+ 2]	-13.6419	-2.76251				[P1+ 7.5]	-13.048	7.40545
			[P1+ 2.5]	-16.4044	-2.68631				[P1+ 8]	-5.64251	9.0219
			[P1+ 3]	-19.0907	-2.60193				[P1+ 8.5]	3.37939
			[P1+ 3.5]	-21.6927	-2.51125
			[P1+ 4]	-24.2039	-2.41611
			[P1+ 4.5]	-26.62	-2.31818
			[P1+ 5]	-28.9382
RMCI 25			Increment	Torque angle value	Incremental subtraction value				Increment	Torque angle value	Incremental subtraction value			Location	Torque angle value
		Incisor part incisal to inflection-point	[T]	10.7169	-7.19203			Incisor part cervical to inflection-point	[P1+ 4]	-31.5571	1.96593		Inflection-point	[P1+ 3.85]	-41.9207
			[P1+ 0.5]	3.52483	-7.69782				[P1+ 4.5]	-29.5912	2.66388
			[P1+ 1]	-4.17299	-7.92915				[P1+ 5]	-26.9273	3.4505
			[P1+ 1.5]	-12.1021	-7.8376				[P1+ 5.5]	-23.4768	4.33574
			[P1+ 2]	-19.9397	-7.44616				[P1+ 6]	-19.141	5.31064
			[P1+ 2.5]	-27.3859	-6.83754				[P1+ 6.5]	-13.8304	6.33116
			[P1+ 3]	-34.2234	-6.11636				[P1+ 7]	-7.49924	10.903
			[P1+ 3.5]	-40.3398					[P1+ 7.5]	3.40372	16.1982
									[P1+ 8]	19.6019	23.8331
									[P1+ 8.5]	43.435
RMCI 26			Increment	Torque angle value	Incremental subtraction value				Increment	Torque angle value	Incremental subtraction value			Location	Torque angle value
		Incisor part incisal to inflection-point	[T]	21.8952	-8.21946			Incisor part cervical to inflection-point	[P1+ 4.5]	-32.9987	0.808272		Inflection-point	[P1+ 4.15]	-40.2195
			[P1+ 0.5]	13.6757	-8.60117				[P1+ 5]	-32.1904	1.9322
			[P1+ 1]	5.07455	-8.6038				[P1+ 5.5]	-30.2582	3.19119
			[P1+ 1.5]	-3.52925	-8.22623				[P1+ 6]	-27.067	4.65701
			[P1+ 2]	-11.7555	-7.55881				[P1+ 6.5]	-22.41	6.37008
			[P1+ 2.5]	-19.3143	-6.7351				[P1+ 7]	-16.0399	8.27414
			[P1+ 3]	-26.0494	-5.87662				[P1+ 7.5]	-7.76581	10.1136
			[P1+ 3.5]	-31.926	-5.06471				[P1+ 8]	2.34781	11.3982
			[P1+ 4]	-36.9907					[P1+ 8.5]	13.746	9.34858
									[P1+ 9]	23.0946
RMCI 27			Increment	Torque angle value	Incremental subtraction value				Increment	Torque angle value	Incremental subtraction value			Location	Torque angle value
		Incisor part incisal to inflection-point	[T]	3.26	-3.36			Incisor part cervical to inflection-point	[P1+ 3.5]	-46.63	5.09		Inflection-point	[P1+ 3.46]	-46.67
			[P1+ 0.5]	-0.1	-4.51				[P1+ 4]	-41.54	8.86
			[P1+ 1]	-4.61	-6.24				[P1+ 4.5]	-32.68	8.31
			[P1+ 1.5]	-10.85	-8.68				[P1+ 5]	-24.37	6.66
			[P1+ 2]	-19.53	-11.33				[P1+ 5.5]	-17.71	8.47
			[P1+ 2.5]	-30.86	-11.35				[P1+ 6]	-9.24	13.26
			[P1+ 3]	-42.21					[P1+ 6.5]	4.02	17.39
									[P1+ 7]	21.41	19.43
									[P1+ 7.5]	40.84
RMCI 28			Increment	Torque angle value	Incremental subtraction value				Increment	Torque angle value	Incremental subtraction value			Location	Torque angle value
		Incisor part incisal to inflection-point	[T]	5.10298	-3.21863			Incisor part cervical to inflection-point	[P1+ 4.5]	-45.1709	8.30207		Inflection-point	[P1+ 4.21]	-52.6086
			[P1+ 0.5]	1.88435	-4.39802				[P1+ 5]	-36.8688	9.43236
			[P1+ 1]	-2.51367	-5.51774				[P1+ 5.5]	-27.4364	10.0279
			[P1+ 1.5]	-8.03141	-6.47301				[P1+ 6]	-17.4086	9.82521
			[P1+ 2]	-14.5044	-7.1338				[P1+ 6.5]	-7.58339	8.84821
			[P1+ 2.5]	-21.6382	-7.39643				[P1+ 7]	1.26482	7.38309
			[P1+ 3]	-29.0347	-7.24029				[P1+ 7.5]	8.64791	5.76
			[P1+ 3.5]	-36.2749	-6.74297				[P1+ 8]	14.4079
			[P1+ 4]	-43.0179
RMCI 29			Increment	Torque angle value	Incremental subtraction value				Increment	Torque angle value	Incremental subtraction value			Location	Torque angle value
		Incisor part incisal to inflection-point	[T]	9.24105	-12.2149			Incisor part cervical to inflection-point	[P1+ 3]	-38.478	0.8283		Inflection-point	[P1+ 2.65]	-39.1284
			[P1+ 0.5]	-2.97382	-4.64602				[P1+ 3.5]	-37.6497	1.25155
			[P1+ 1]	-7.61985	-2.00774				[P1+ 4]	-36.3982	1.71526
			[P1+ 1.5]	-9.62759	-6.2916				[P1+ 4.5]	-34.6829	17.9862
			[P1+ 2]	-15.9192	-23.0507				[P1+ 5]	-16.6967	6.85068
			[P1+ 2.5]	-38.9699					[P1+ 5.5]	-9.84601	4.9726
									[P1+ 6]	-4.87341	2.86496
									[P1+ 6.5]	-2.00845	0.692363
									[P1+ 7]	-1.31609	1.31609
									[P1+ 7.5]	0	12.82
									[P1+ 8]	12.82	10.4
									[P1+ 8.5]	23.22	12.2499
									[P1+ 9]	35.4699
RMCI 30			Increment	Torque angle value	Incremental subtraction value				Increment	Torque angle value	Incremental subtraction value			Location	Torque angle value
		Incisor part incisal to inflection-point	[T]	4.16949	-1.52716			Incisor part cervical to inflection-point	[P1+ 5.5]	-50.2673	17.4227		Inflection-point	[P1+ 5.36]	-53.9667
			[P1+ 0.5]	2.64233	-1.71994				[P1+ 6]	-32.8445	15.253
			[P1+ 1]	0.922382	-4.09136				[P1+ 6.5]	-17.5915	14.67
			[P1+ 1.5]	-3.16897	-19.9812				[P1+ 7]	-2.92152	10.6489
			[P1+ 2]	-23.1502	-1.21707				[P1+ 7.5]	7.7274	8.8808
			[P1+ 2.5]	-24.3673	-2.29583				[P1+ 8]	16.6082	6.98247
			[P1+ 3]	-26.6631	-3.24443				[P1+ 8.5]	23.5907	5.26286
			[P1+ 3.5]	-29.9076	-3.99791				[P1+ 9]	28.8535
			[P1+ 4]	-33.9055	-4.50438
			[P1+ 4.5]	-38.4098	-4.74192
			[P1+ 5]	-43.1518
RMCI 31			Increment	Torque angle value	Incremental subtraction value				Increment	Torque angle value	Incremental subtraction value			Location	Torque angle value
		Incisor part incisal to inflection-point	[T]	10.7027	-3.42396			Incisor part cervical to inflection-point	[P1+ 3]	-36.1214	1.08769		Inflection-point	[P1+ 2.85]	-59.8032
			[P1+ 0.5]	7.27869	-4.68497				[P1+ 3.5]	-35.0337	1.11743
			[P1+ 1]	2.59373	-5.92887				[P1+ 4]	-33.9163	1.14752
			[P1+ 1.5]	-3.33514	-9.8145				[P1+ 4.5]	-32.7688	1.17788
			[P1+ 2]	-13.1496	-18.1597				[P1+ 5]	-31.5909	1.20844
			[P1+ 2.5]	-31.3094					[P1+ 5.5]	-30.3824	1.48726
									[P1+ 6]	-28.8952	20.9688
									[P1+ 6.5]	-7.92639	10.5241
									[P1+ 7]	2.59769	7.07031
									[P1+ 7.5]	9.668	5.28913
									[P1+ 8]	14.9571
RMCI 32			Increment	Torque angle value	Incremental subtraction value				Increment	Torque angle value	Incremental subtraction value			Location	Torque angle value
		Incisor part incisal to inflection-point	[T]	0.206264	-3.17439			Incisor part cervical to inflection-point	[P1+ 4]	-34.1997	3.8895		Inflection-point	[P1+ 3.60]	-46.4428
			[P1+ 0.5]	-2.96813	-4.02145				[P1+ 4.5]	-30.3102	4.22422
			[P1+ 1]	-6.98958	-4.79609				[P1+ 5]	-26.086	1.59987
			[P1+ 1.5]	-11.7857	-5.43776				[P1+ 5.5]	-24.4861	10.2153
			[P1+ 2]	-17.2234	-6.5024				[P1+ 6]	-14.2708	9.34831
			[P1+ 2.5]	-23.7258	-8.80577				[P1+ 6.5]	-4.92251	10.8178
			[P1+ 3]	-32.5316	-11.4801				[P1+ 7]	5.89532	11.6709
			[P1+ 3.5]	-44.0117					[P1+ 7.5]	17.5662	12.418
									[P1+ 8]	29.9842
RMCI 33			Increment	Torque angle value	Incremental subtraction value				Increment	Torque angle value	Incremental subtraction value			Location	Torque angle value
		Incisor part incisal to inflection-point	[T]	-2.37069	-0.573151			Incisor part cervical to inflection-point	[P1+ 4.5]	-31.942	1.54085		Inflection-point	[P1+ 4.22]	-35.369
			[P1+ 0.5]	-2.94384	-1.24844				[P1+ 5]	-30.4012	1.83577
			[P1+ 1]	-4.19228	-1.91654				[P1+ 5.5]	-28.5654	2.15662
			[P1+ 1.5]	-6.10883	-2.56757				[P1+ 6]	-26.4088	2.50557
			[P1+ 2]	-8.6764	-3.18475				[P1+ 6.5]	-23.9032	2.8831
			[P1+ 2.5]	-11.8612	-3.7439				[P1+ 7]	-21.0201	3.287
			[P1+ 3]	-15.605	-11.9249				[P1+ 7.5]	-17.7331	3.71098
			[P1+ 3.5]	-27.5299	-5.68097				[P1+ 8]	-14.0221	4.1432
			[P1+ 4]	-33.2109					[P1+ 8.5]	-9.87893	4.56515
									[P1+ 9]	-5.31377	4.95165
									[P1+ 9.5]	-0.362125	5.27286
									[P1+ 10]	4.91073	9.58578
									[P1+ 10.5]	14.4965
RMCI 34			Increment	Torque angle value	Incremental subtraction value				Increment	Torque angle value	Incremental subtraction value			Location	Torque angle value
		Incisor part incisal to inflection-point	[T]	13.2105	-6.1006			Incisor part cervical to inflection-point	[P1+ 4]	-22.4328	0.289886		Inflection-point	[P1+ 3.71]	-22.7104
			[P1+ 0.5]	7.10993	-5.87334				[P1+ 4.5]	-22.1429	0.1193
			[P1+ 1]	1.23659	-5.45414				[P1+ 5]	-22.0236	0.108768
			[P1+ 1.5]	-4.21754	-4.95784				[P1+ 5.5]	-21.9148	0.200876
			[P1+ 2]	-9.17539	-5.37222				[P1+ 6]	-21.7139	1.19486
			[P1+ 2.5]	-14.5476	-5.20352				[P1+ 6.5]	-20.5191	0.691061
			[P1+ 3]	-19.7511	-2.4979				[P1+ 7]	-19.828	1.52509
			[P1+ 3.5]	-22.249					[P1+ 7.5]	-18.3029	6.46917
									[P1+ 8]	-11.8338	8.54135
									[P1+ 8.5]	-3.2924	10.43
									[P1+9]	7.13757
RMCI 35			Increment	Torque angle value	Incremental subtraction value				Increment	Torque angle value	Incremental subtraction value			Location	Torque angle value
		Incisor part incisal to inflection-point	[T]	7.50268	-2.11845			Incisor part cervical to inflection-point	[P1+ 4.5]	-38.9521	3.83515		Inflection-point	[P1+ 4.09]	-46.9677
			[P1+ 0.5]	5.38422	-2.49324				[P1+ 5]	-35.1169	0.587008
			[P1+ 1]	2.89098	-2.8652				[P1+ 5.5]	-34.5299	1.11001
			[P1+ 1.5]	0.0257831	-3.22529				[P1+ 6]	-33.4199	6.8648
			[P1+ 2]	-3.1995	-6.82633				[P1+ 6.5]	-26.5551	5.58998
			[P1+ 2.5]	-10.0258	-3.16564				[P1+ 7]	-20.9651	7.02336
			[P1+ 3]	-13.1915	-11.404				[P1+ 7.5]	-13.9418	8.51316
			[P1+ 3.5]	-24.5955	-15.6638				[P1+ 8]	-5.4286	10.9201
			[P1+ 4]	-40.2592					[P1+ 8.5]	5.49153	12.8946
									[P1+ 9]	18.3862
RMCI 36			Increment	Torque angle value	Incremental subtraction value				Increment	Torque angle value	Incremental subtraction value			Location	Torque angle value
		Incisor part incisal to inflection-point	[T]	17.3123	-5.64605			Incisor part cervical to inflection-point	[P1+ 4.5]	-40.192	4.07653		Inflection-point	[P1+ 4.04]	-54.036
			[P1+ 0.5]	11.6662	-6.62576				[P1+ 5]	-36.1155	4.54781
			[P1+ 1]	5.04044	-7.50979				[P1+ 5.5]	-31.5677	1.81094
			[P1+ 1.5]	-2.46935	-8.1503				[P1+ 6]	-29.7568	11.0174
			[P1+ 2]	-10.6197	-8.41094				[P1+ 6.5]	-18.7394	9.28927
			[P1+ 2.5]	-19.0306	-8.23598				[P1+ 7]	-9.4501	9.81407
			[P1+ 3]	-27.2666	-21.1317				[P1+ 7.5]	0.363967	9.79297
			[P1+ 3.5]	-48.3983	-1.81396				[P1+ 8]	10.1569	9.23271
			[P1+ 4]	-50.2123					[P1+ 8.5]	19.3896
RMCI 37			Increment	Torque angle value	Incremental subtraction value				Increment	Torque angle value	Incremental subtraction value			Location	Torque angle value
		Incisor part incisal to inflection-point	[T]	-3.29915	-0.685068			Incisor part cervical to inflection-point	[P1+ 4]	-32.7688	1.35082		Inflection-point	[P1+ 3.71]	-33.5085
			[P1+ 0.5]	-3.98422	-2.27044				[P1+ 4.5]	-31.418	3.24086
			[P1+ 1]	-6.25465	-5.16817				[P1+ 5]	-28.1771	5.48101
			[P1+ 1.5]	-11.4228	-7.71395				[P1+ 5.5]	-22.6961	9.71873
			[P1+ 2]	-19.1368	-9.42931				[P1+ 6]	-12.9774	8.8847
			[P1+ 2.5]	-28.5661	-1.65428				[P1+ 6.5]	-4.09268	6.95731
			[P1+ 3]	-30.2204	-2.16405				[P1+ 7]	2.86463	6.64074
			[P1+ 3.5]	-32.3844					[P1+ 7.5]	9.50536
RMCI 38			Increment	Torque angle value	Incremental subtraction value				Increment	Torque angle value	Incremental subtraction value			Location	Torque angle value
		Incisor part incisal to inflection-point	[T]	24.2176	-7.34352			Incisor part cervical to inflection-point	[P1+ 5]	-35.0755	0.519472		Inflection-point	[P1+ 4.87]	-55.8441
			[P1+ 0.5]	16.8741	-5.2188				[P1+ 5.5]	-34.5561	0.95896
			[P1+ 1]	11.6553	-8.70353				[P1+ 6]	-33.5971	1.63413
			[P1+ 1.5]	2.9518	-5.54436				[P1+ 6.5]	-31.963	5.03606
			[P1+ 2]	-2.59256	-4.99712				[P1+ 7]	-26.9269	8.1197
			[P1+ 2.5]	-7.58969	-4.2136				[P1+ 7.5]	-18.8072	11.1075
			[P1+ 3]	-11.8033	-5.10312				[P1+ 8]	-7.69971	4.59335
			[P1+ 3.5]	-16.9064	-14.103				[P1+ 8.5]	-3.10636	6.70903
			[P1+ 4]	-31.0094	-14.9533				[P1+ 9]	3.60267	8.61291
			[P1+ 4.5]	-45.9627					[P1+ 9.5]	12.2156	9.89746
									[P1+ 10]	22.113	10.1984
									[P1+ 10.5]	32.3115
RMCI 39			Increment	Torque angle value	Incremental subtraction value				Increment	Torque angle value	Incremental subtraction value			Location	Torque angle value
		Incisor part incisal to inflection-point	[T]	16.5256	-5.05739			Incisor part cervical to inflection-point	[P1+ 4]	-35.7445	1.94016		Inflection-point	[P1+ 3.70]	-40.0076
			[P1+ 0.5]	11.4682	-5.50815				[P1+ 4.5]	-33.8043	2.03228
			[P1+ 1]	5.96009	-5.88704				[P1+ 5]	-31.7721	2.12563
			[P1+ 1.5]	0.0730521	-6.15214				[P1+ 5.5]	-29.6464	2.21931
			[P1+ 2]	-6.07909	-8.36879				[P1+ 6]	-27.4271	4.05756
			[P1+ 2.5]	-14.4479	-9.96827				[P1+ 6.5]	-23.3695	2.99373
			[P1+ 3]	-24.4161	-11.0774				[P1+ 7]	-20.3758	4.82261
			[P1+ 3.5]	-35.4935					[P1+ 7.5]	-15.5532	6.86374
									[P1+ 8]	-8.68946	8.97927
									[P1+ 8.5]	0.289814	10.7637
									[P1+ 9]	11.0535
RMCI 40			Increment	Torque angle value	Incremental subtraction value				Increment	Torque angle value	Incremental subtraction value			Location	Torque angle value
		Incisor part incisal to inflection-point	[T]	12.9147	-5.25858			Incisor part cervical to inflection-point	[P1+ 6]	-26.5348	4.1182		Inflection-point	[P1+ 5.67]	-40.1861
			[P1+ 0.5]	7.65609	-6.5676				[P1+ 6.5]	-22.4166	5.72375
			[P1+ 1]	1.08849	-7.76034				[P1+ 7]	-16.6928	7.52173
			[P1+ 1.5]	-6.67185	-8.62447				[P1+ 7.5]	-9.17109	9.3306
			[P1+ 2]	-15.2963	-8.95882				[P1+ 8]	0.159511	10.754
			[P1+ 2.5]	-24.2551	-8.49022				[P1+ 8.5]	10.9135
			[P1+ 3]	-32.7454	-0.205955
			[P1+ 3.5]	-32.9513	-2.72279
			[P1+ 4]	-35.6741	-2.11656
			[P1+ 4.5]	-37.7907	-1.41344
			[P1+ 5]	-39.2041	-0.783471
			[P1+ 5.5]	-39.9876
RMCI 41			Increment	Torque angle value	Incremental subtraction value				Increment	Torque angle value	Incremental subtraction value			Location	Torque angle value
		Incisor part incisal to inflection-point	[T]	13.105	-4.50144			Incisor part cervical to inflection-point	[P1+ 4]	-30.4406	4.95803		Inflection-point	[P1+ 3.57]	-63.1178
			[P1+ 0.5]	8.6036	-6.8051				[P1+ 4.5]	-25.4826	5.6378
			[P1+ 1]	1.7985	-9.03067				[P1+ 5]	-19.8448	6.31882
			[P1+ 1.5]	-7.23218	-10.6994				[P1+ 5.5]	-13.526	6.93406
			[P1+ 2]	-17.9316	-11.2605				[P1+ 6]	-6.59194	7.39895
			[P1+ 2.5]	-29.1921	-18.1159				[P1+ 6.5]	0.807012	7.63314
			[P1+ 3]	-47.308	-13.463				[P1+ 7]	8.44015	2.77508
			[P1+ 3.5]	-60.7711					[P1+ 7.5]	11.2152	23.6693
									[P1+ 8]	34.8845	15.2197
									[P1+ 8.5]	50.1042
RMCI 42			Increment	Torque angle value	Incremental subtraction value				Increment	Torque angle value	Incremental subtraction value			Location	Torque angle value
		Incisor part incisal to inflection-point	[T]	4.44296	-2.35974			Incisor part cervical to inflection-point	[P1+ 4.5]	-39.8684	4.71091		Inflection-point	[P1+ 4.36]	-50.6708
			[P1+ 0.5]	2.08322	-3.56112				[P1+ 5]	-35.1575	5.33268
			[P1+ 1]	-1.4779	-4.73287				[P1+ 5.5]	-29.8248	5.97462
			[P1+ 1.5]	-6.21077	-5.79709				[P1+ 6]	-23.8502	6.58661
			[P1+ 2]	-12.0079	-6.63782				[P1+ 6.5]	-17.2636	7.09918
			[P1+ 2.5]	-18.6457	-7.13486				[P1+ 7]	-10.1644	7.43598
			[P1+ 3]	-25.7805	-7.22016				[P1+ 7.5]	-2.72839	7.53711
			[P1+ 3.5]	-33.0007	-6.91852				[P1+ 8]	4.80872	7.38302
			[P1+ 4]	-39.9192					[P1+ 8.5]	12.1917	7.0032
									[P1+ 9]	19.1949	6.46324
									[P1+ 9.5]	25.6582
RMCI 43			Increment	Torque angle value	Incremental subtraction value				Increment	Torque angle value	Incremental subtraction value			Location	Torque angle value
		Incisor part incisal to inflection-point	[T]	14.354	-5.65516			Incisor part cervical to inflection-point	[P1+ 4]	-41.6525	5.60271		Inflection-point	[P1+ 3.88]	-49.1621
			[P1+ 0.5]	8.6988	-7.16936				[P1+ 4.5]	-36.0498	6.05578
			[P1+ 1]	1.52943	-8.54159				[P1+ 5]	-29.994	6.3646
			[P1+ 1.5]	-7.01216	-9.48186				[P1+ 5.5]	-23.6294	6.47184
			[P1+ 2]	-16.494	-9.73084				[P1+ 6]	-17.1576	6.34818
			[P1+ 2.5]	-26.2249	-9.24501				[P1+ 6.5]	-10.8094	6.00385
			[P1+ 3]	-35.4699	-8.2355				[P1+ 7]	-4.80555	5.48392
			[P1+ 3.5]	-43.7054					[P1+ 7.5]	0.678374	4.85067
									[P1+ 8]	5.52904
RMCI 44			Increment	Torque angle value	Incremental subtraction value				Increment	Torque angle value	Incremental subtraction value			Location	Torque angle value
		Incisor part incisal to inflection-point	[T]	9.1573	-0.458507			Incisor part cervical to inflection-point	[P1+ 3.5]	-34.4402	0.287591		Inflection-point	[P1+ 3.24]	-47.477
			[P1+ 0.5]	8.6988	-7.16936				[P1+ 4]	-34.1526	0.790251
			[P1+ 1]	1.52943	-8.54159				[P1+ 4.5]	-33.3624	1.32066
			[P1+ 1.5]	-7.01216	-4.18582				[P1+ 5]	-32.0417	1.8968
			[P1+ 2]	-11.198	-6.92679				[P1+ 5.5]	-30.1449	2.53656
			[P1+ 2.5]	-18.1248	-19.4297				[P1+ 6]	-27.6083	3.25597
			[P1+ 3]	-37.5545					[P1+ 6.5]	-24.3524	4.06485
									[P1+ 7]	-20.2875	4.95874
									[P1+ 7.5]	-15.3288	5.90616
									[P1+ 8]	-9.42261	6.83461
									[P1+ 8.5]	-2.588	7.62587
									[P1+ 9]	5.03786	8.13831
									[P1+ 9.5]	13.1762
RMCI 45			Increment	Torque angle value	Incremental subtraction value				Increment	Torque angle value	Incremental subtraction value			Location	Torque angle value
		Incisor part incisal to inflection-point	[T]	28.6213	-12.0184			Incisor part cervical to inflection-point	[P1+ 4]	-37.4587	7.08544		Inflection-point	[P1+ 3.53]	-59.2519
			[P1+ 0.5]	16.6029	-5.29549				[P1+ 4.5]	-30.3733	7.03517
			[P1+ 1]	11.3074	-7.8886				[P1+ 5]	-23.3381	6.51575
			[P1+ 1.5]	3.41878	-10.4012				[P1+ 5.5]	-16.8223	5.58238
			[P1+ 2]	-6.98247	-16.0091				[P1+ 6]	-11.24	4.36233
			[P1+ 2.5]	-22.9916	-21.0402				[P1+ 6.5]	-6.87762	2.98727
			[P1+ 3]	-44.0318	-13.1072				[P1+ 7]	-3.89035	1.54878
			[P1+ 3.5]	-57.139					[P1+ 7.5]	-2.34157
RMCI 46			Increment	Torque angle value	Incremental subtraction value				Increment	Torque angle value	Incremental subtraction value			Location	Torque angle value
		Incisor part incisal to inflection-point	[T]	5.37002	-4.08109			Incisor part cervical to inflection-point	[P1+ 3]	-47.8603	3.53206		Inflection-point	[P1+ 2.83]	-59.0492
			[P1+ 0.5]	1.28894	-4.95087				[P1+ 3.5]	-44.3283	4.87516
			[P1+ 1]	-3.66194	-5.73534				[P1+ 4]	-39.4531	6.68766
			[P1+ 1.5]	-9.39727	-9.16464				[P1+ 4.5]	-32.7655	9.07633
			[P1+ 2]	-18.5619	-16.6597				[P1+ 5]	-23.6891	6.81443
			[P1+ 2.5]	-35.2216					[P1+ 5.5]	-16.8747	8.95449
									[P1+ 6]	-7.9202	12.272
									[P1+ 6.5]	4.35178	14.5453
									[P1+ 7]	18.8971	14.5094
									[P1+ 7.5]	33.4064
RMCI 47			Increment	Torque angle value	Incremental subtraction value				Increment	Torque angle value	Incremental subtraction value			Location	Torque angle value
		Incisor part incisal to inflection-point	[T]	10.4203	-4.46443			Incisor part cervical to inflection-point	[P1+ 4]	-41.6074	1.43392		Inflection-point	[P1+ 3.90]	-41.8278
			[P1+ 0.5]	5.95584	-4.27183				[P1+ 4.5]	-40.1735	1.49717
			[P1+ 1]	1.68401	-4.02467				[P1+ 5]	-38.6763	1.56252
			[P1+ 1.5]	-2.34066	-5.00186				[P1+ 5.5]	-37.1138	1.62976
			[P1+ 2]	-7.34252	-5.43221				[P1+ 6]	-35.484	18.2654
			[P1+ 2.5]	-12.7747	-7.15358				[P1+ 6.5]	-17.2187	7.56852
			[P1+ 3]	-19.9283	-8.27756				[P1+ 7]	-9.65016	11.1271
			[P1+ 3.5]	-28.2059					[P1+ 7.5]	1.47693	14.0353
									[P1+ 8]	15.5122
RMCI 48			Increment	Torque angle value	Incremental subtraction value				Increment	Torque angle value	Incremental subtraction value			Location	Torque angle value
		Incisor part incisal to inflection-point	[T]	3.76104	-3.55004			Incisor part cervical to inflection-point	[P1+ 4.5]	-38.4174	1.86668		Inflection-point	[P1+ 4.22]	-40.4765
			[P1+ 0.5]	0.211005	-2.50916				[P1+ 5]	-36.5508	3.21268
			[P1+ 1]	-2.29816	-2.96736				[P1+ 5.5]	-33.3381	7.14717
			[P1+ 1.5]	-5.26552	-7.9676				[P1+ 5.5]	-26.1909	5.91152
			[P1+ 2]	-13.2331	-3.58899				[P1+ 6]	-20.2794	7.45363
			[P1+ 2.5]	-16.8221	-3.82101				[P1+ 6.5]	-12.8258	6.88107
			[P1+ 3]	-20.6431	-5.45739				[P1+ 7]	-5.9447	6.92517
			[P1+ 3.5]	-26.1005	-8.44185				[P1+ 7.5]	0.980478	5.56382
			[P1+ 4]	-34.5424					[P1+ 8]	6.5443
RMCI 49			Increment	Torque angle value	Incremental subtraction value				Increment	Torque angle value	Incremental subtraction value			Location	Torque angle value
		Incisor part incisal to inflection-point	[T]	6.08952	-0.543086			Incisor part cervical to inflection-point	[P1+ 3.5]	-37.2198	2.06506		Inflection-point	[P1+ 3.32]	-41.6938
			[P1+ 0.5]	5.54643	-8.41207				[P1+ 4]	-35.1547	3.34606
			[P1+ 1]	-2.86564	-7.25776				[P1+ 4.5]	-31.8087	0.971559
			[P1+ 1.5]	-10.1234	-4.70139				[P1+ 5]	-30.8371	1.8966
			[P1+ 2]	-14.8248	-7.08565				[P1+ 5.5]	-28.9405	2.4186
			[P1+ 2.5]	-21.9104	-10.2626				[P1+ 6]	-26.5219	3.79193
			[P1+ 3]	-32.1731					[P1+ 6.5]	-22.73	4.98237
									[P1+ 7]	-17.7476	4.38097
									[P1+ 7.5]	-13.3666	1.86417
									[P1+ 8]	-11.5025	6.83935
									[P1+ 8.5]	-4.66312	8.90815
									[P1+ 9]	4.24503	6.79661
									[P1+ 9.5]	11.0416
RMCI 50			Increment	Torque angle value	Incremental subtraction value				Increment	Torque angle value	Incremental subtraction value			Location	Torque angle value
		Incisor part incisal to inflection-point	[T]	16.3598	-7.07907			Incisor part cervical to inflection-point	[P1+ 4.5]	-38.4578	3.2137		Inflection-point	[P1+ 4.17]	-45.835
			[P1+ 0.5]	9.28075	-8.53607				[P1+ 5]	-35.2441	2.92451
			[P1+ 1]	0.744681	-9.28897				[P1+ 5.5]	-32.3196	1.6268
			[P1+ 1.5]	-8.54429	-6.76053				[P1+ 6]	-30.6928	2.70958
			[P1+ 2]	-15.3048	-8.76393				[P1+ 6.5]	-27.9832	7.68736
			[P1+ 2.5]	-24.0687	-8.511				[P1+ 7]	-20.2958	6.32402
			[P1+ 3]	-32.5797	-3.79419				[P1+ 7.5]	-13.9718	8.643
			[P1+ 3.5]	-36.3739	-4.52214				[P1+ 8]	-5.32883	6.14425
			[P1+ 4]	-40.8961					[P1+ 8.5]	0.81542	11.5215
									[P1+ 9]	12.337
